# Supplementary material for: Functional Downregulation of PD-L1 and PD-L2 by CpG and non-CpG Oligonucleotides in Melanoma Cells
Source: Cancers (Basel). 2022 Sep 27;14(19):4698. doi: 10.3390/cancers14194698 (PMC9562717; doi:10.3390/cancers14194698)
Supplement: Supplementary file 1 [file cancers-14-04698-s001.zip]

Archive with 6 entries (6 files):
- cancers-1787874-supplementary.pptx
- Figure S1.TIF
- Figure S2.TIF
- Figure S3.TIF
- Figure S4.TIF
- Figure S5.TIF
